# Supplementary material for: A Novel Anphevirus in Aedes albopictus Mosquitoes Is Distributed Worldwide and Interacts with the Host RNA Interference Pathway
Source: Viruses. 2020 Nov 6;12(11):1264. doi: 10.3390/v12111264 (PMC7694661; doi:10.3390/v12111264)
Supplement: Supplementary file 1 [file viruses-12-01264-s001.zip]

Archive with 13 entries (10 files):
- Supplementary_files/
- Supplementary_files/.DS_Store
- __MACOSX/
- __MACOSX/Supplementary_files/
- __MACOSX/Supplementary_files/._.DS_Store
- Supplementary_files/Suppl_Figure_1.pdf
- __MACOSX/Supplementary_files/._Suppl_Figure_1.pdf
- Supplementary_files/Supplementary_Note.pdf
- __MACOSX/Supplementary_files/._Supplementary_Note.pdf
- Supplementary_files/Table_S1.xlsx
- __MACOSX/Supplementary_files/._Table_S1.xlsx
- Supplementary_files/Table_S2.xlsx
- __MACOSX/Supplementary_files/._Table_S2.xlsx
