# Supplementary material for: A Novel Anphevirus in Aedes albopictus Mosquitoes Is Distributed Worldwide and Interacts with the Host RNA Interference Pathway
Source: Viruses. 2020 Nov 6;12(11):1264. doi: 10.3390/v12111264 (PMC7694661; doi:10.3390/v12111264)
Supplement: Supplementary file 1 [file viruses-12-01264-s001.zip › Supplementary_files/Table_S1.xlsx]

## Sheet: Table_S1
Table 1
SRA Study	Library ID	Center Name	Assay Type	Num Mapped Reads	Breadth of Coverage (%)	Depth of Coverage (X)	De novo assembled?	Num Contigs	Contig Size (bp)	Organism	Tissue	Sex	Collection_Time (date or generation)	Country	AvgSpotLen	Bases	BioSample	Consent	Experiment	LibraryLayout	LibrarySelection	LibrarySource	Platform	ReleaseDate	Sample Name	BioProject Name
SRP007714	SRR329456	GEORGETOWN UNIVERSITY	RNA-Seq	176	60	6.82	No	-	-	Aedes albopictus	Oocytes	Females	2010	USA	504	337352577	SAMN00704258	public	SRX090599	SINGLE	other	TRANSCRIPTOMIC	LS454	2011-11-01T00:00:00Z	Ae. albopictus DI oocytes june 2010	PRJNA71721
SRP007714	SRR329457	GEORGETOWN UNIVERSITY	RNA-Seq	102	64	4.03	No	-	-	Aedes albopictus	Oocytes	Females	2010	USA	520	342061868	SAMN00704259	public	SRX090600	SINGLE	other	TRANSCRIPTOMIC	LS454	2011-11-01T00:00:00Z	Ae. albopictus NDI oocytes june 2010	PRJNA71722
SRP008316	SRR346385	GEO Fralin Life Science Institute, Virginia Tech	miRNA-Seq	19306	91	40.92	No	-	-	Aedes albopictus	Whole body	female	2012	USA	39	227165016	SAMN00722934	public	SRX098229	SINGLE	cDNA	TRANSCRIPTOMIC	ILLUMINA	2012-01-06T00:00:00Z	4WB CHIKV	PRJNA147359
SRP008316	SRR346386	GEO Fralin Life Science Institute, Virginia Tech	miRNA-Seq	78776	100	165.09	No	-	-	Aedes albopictus	head and thorax	female	2012	USA	39	441790869	SAMN00722935	public	SRX098230	SINGLE	cDNA	TRANSCRIPTOMIC	ILLUMINA	2012-01-06T00:00:00Z	4HT CHIKV	PRJNA147359
SRP008316	SRR346387	GEO Fralin Life Science Institute, Virginia Tech	miRNA-Seq	62975	100	127.75	No	-	-	Aedes albopictus	head and thorax	female	2012	USA	39	762943428	SAMN00722936	public	SRX098231	SINGLE	cDNA	TRANSCRIPTOMIC	ILLUMINA	2012-01-06T00:00:00Z	4HT CHIKV-B2(NOV)	PRJNA147359
SRP008316	SRR346388	GEO Fralin Life Science Institute, Virginia Tech	miRNA-Seq	99357	100	206.31	yes	1	12244	Aedes albopictus	head and thorax	female	2012	USA	39	956415057	SAMN00722937	public	SRX098232	SINGLE	cDNA	TRANSCRIPTOMIC	ILLUMINA	2012-01-06T00:00:00Z	4HT CHIKV-?B2(NOV)	PRJNA147359
SRP008316	SRR346389	GEO Fralin Life Science Institute, Virginia Tech	miRNA-Seq	568346	100	1228.65	yes	1	12244	Aedes albopictus	head and thorax	female	2012	USA	76	2197635836	SAMN00722938	public	SRX098233	SINGLE	cDNA	TRANSCRIPTOMIC	ILLUMINA	2012-01-06T00:00:00Z	4HT CHIKV-B2(FHV)	PRJNA147359
SRP012105	SRR458462	GEORGETOWN UNIVERSITY	RNA-Seq	33344	100	268.97	Yes	1	12281	Aedes albopictus	embryos	-	F10	USA	200	2702793200	SAMN00849908	public	SRX136925	PAIRED	size fractionation	TRANSCRIPTOMIC	ILLUMINA	2012-04-10T00:00:00Z	Ae. albopictus DI 72-78h embryos rep 1	PRJNA158021
SRP012105	SRR458463	GEORGETOWN UNIVERSITY	RNA-Seq	38724	100	312.41	Yes	1	12436	Aedes albopictus	embryos	-	F10	USA	200	2631338400	SAMN00849909	public	SRX136926	PAIRED	size fractionation	TRANSCRIPTOMIC	ILLUMINA	2012-04-10T00:00:00Z	Ae. albopictus DI 72-78h embryos rep 2	PRJNA158021
SRP012105	SRR458464	GEORGETOWN UNIVERSITY	RNA-Seq	44828	100	361.52	Yes	1	12630	Aedes albopictus	embryos	-	F10	USA	200	2527879400	SAMN00849911	public	SRX136927	PAIRED	size fractionation	TRANSCRIPTOMIC	ILLUMINA	2012-04-10T00:00:00Z	Ae. albopictus DI 72-78h embryos rep 3	PRJNA158021
SRP012105	SRR458465	GEORGETOWN UNIVERSITY	RNA-Seq	12918	100	104.18	Yes	1	12284	Aedes albopictus	embryos	-	F10	USA	200	2382121800	SAMN00849912	public	SRX136928	PAIRED	size fractionation	TRANSCRIPTOMIC	ILLUMINA	2012-04-10T00:00:00Z	Ae. albopictus DI 135-141h embryos rep 1	PRJNA158021
SRP012105	SRR458466	GEORGETOWN UNIVERSITY	RNA-Seq	9358	100	75.44	Yes	1	12499	Aedes albopictus	embryos	-	F10	USA	200	1969316200	SAMN00849913	public	SRX136939	PAIRED	size fractionation	TRANSCRIPTOMIC	ILLUMINA	2012-04-10T00:00:00Z	Ae. albopictus DI 135-141h embryos rep 2	PRJNA158021
SRP012105	SRR458467	GEORGETOWN UNIVERSITY	RNA-Seq	10888	100	88.26	Yes	1	12393	Aedes albopictus	embryos	-	F10	USA	200	2094217200	SAMN00849914	public	SRX136931	PAIRED	size fractionation	TRANSCRIPTOMIC	ILLUMINA	2012-04-10T00:00:00Z	Ae. albopictus DI 135-141h embryos rep 3	PRJNA158021
SRP012105	SRR458468	GEORGETOWN UNIVERSITY	RNA-Seq	27774	100	224.77	Yes	1	12367	Aedes albopictus	embryos	-	F10	USA	200	2626877000	SAMN00849915	public	SRX136932	PAIRED	size fractionation	TRANSCRIPTOMIC	ILLUMINA	2012-04-10T00:00:00Z	Ae. albopictus NDI 72-78h embryos rep 1	PRJNA158021
SRP012105	SRR458469	GEORGETOWN UNIVERSITY	RNA-Seq	29534	100	238.20	Yes	1	12415	Aedes albopictus	embryos	-	F10	USA	200	2419881800	SAMN00849916	public	SRX136933	PAIRED	size fractionation	TRANSCRIPTOMIC	ILLUMINA	2012-04-10T00:00:00Z	Ae. albopictus NDI 72-78h embryos rep 2	PRJNA158021
SRP012105	SRR458470	GEORGETOWN UNIVERSITY	RNA-Seq	41080	100	332.03	Yes	1	12389	Aedes albopictus	embryos	-	F10	USA	200	2716583800	SAMN00849917	public	SRX136934	PAIRED	size fractionation	TRANSCRIPTOMIC	ILLUMINA	2012-04-10T00:00:00Z	Ae. albopictus NDI 72-78h embryos rep 3	PRJNA158021
SRP012105	SRR458472	GEORGETOWN UNIVERSITY	RNA-Seq	6002	100	48.40	Yes	1	12215	Aedes albopictus	embryos	-	F10	USA	200	2001773800	SAMN00849919	public	SRX136929	PAIRED	size fractionation	TRANSCRIPTOMIC	ILLUMINA	2012-04-10T00:00:00Z	Ae. albopictus NDI 135-141h embryos rep 2	PRJNA158021
SRP012105	SRR458473	GEORGETOWN UNIVERSITY	RNA-Seq	9584	100	77.30	Yes	1	12364	Aedes albopictus	embryos	-	F10	USA	200	2500393000	SAMN00849920	public	SRX136941	PAIRED	size fractionation	TRANSCRIPTOMIC	ILLUMINA	2012-04-10T00:00:00Z	Ae. albopictus NDI 135-141h embryos rep 3	PRJNA158021
SRP012105	SRR458471	GEORGETOWN UNIVERSITY	RNA-Seq	7516	100	61.10	Yes	4	1521,6993,1201,1919	Aedes albopictus	embryos	-	F10	USA	200	2256914400	SAMN00849918	public	SRX136936	PAIRED	size fractionation	TRANSCRIPTOMIC	ILLUMINA	2012-04-10T00:00:00Z	Ae. albopictus NDI 135-141h embryos rep 1	PRJNA158021
SRP018112	SRR652088	GEORGETOWN UNIVERSITY	RNA-Seq	7032	100	57.46	Yes	1	12370	Aedes albopictus	1st instar pharate larvae	mixed	F13	USA	202	4577879338	SAMN01881604	public	SRX219037	PAIRED	cDNA	TRANSCRIPTOMIC	ILLUMINA	2013-01-30T00:00:00Z	D_11d_2	PRJNA187045
SRP018112	SRR652090	GEORGETOWN UNIVERSITY	RNA-Seq	4950	100	40.30	Yes	1	12352	Aedes albopictus	1st instar pharate larvae	mixed	F13	USA	202	4196428194	SAMN01881605	public	SRX219038	PAIRED	cDNA	TRANSCRIPTOMIC	ILLUMINA	2013-01-30T00:00:00Z	D_11d_4	PRJNA187045
SRP018112	SRR652091	GEORGETOWN UNIVERSITY	RNA-Seq	4282	100	34.82	Yes	1	12361	Aedes albopictus	1st instar pharate larvae	mixed	F13	USA	202	6069012028	SAMN01881606	public	SRX219039	PAIRED	cDNA	TRANSCRIPTOMIC	ILLUMINA	2013-01-30T00:00:00Z	D_21d_1	PRJNA187045
SRP018112	SRR652098	GEORGETOWN UNIVERSITY	RNA-Seq	3320	100	26.98	Yes	1	12314	Aedes albopictus	1st instar pharate larvae	mixed	F13	USA	202	3282802394	SAMN01881609	public	SRX219042	PAIRED	cDNA	TRANSCRIPTOMIC	ILLUMINA	2013-01-30T00:00:00Z	D_40d_2	PRJNA187045
SRP018112	SRR652101	GEORGETOWN UNIVERSITY	RNA-Seq	5928	100	48.20	Yes	1	12388	Aedes albopictus	1st instar pharate larvae	mixed	F13	USA	202	4649506518	SAMN01881612	public	SRX219048	PAIRED	cDNA	TRANSCRIPTOMIC	ILLUMINA	2013-01-30T00:00:00Z	ND_11d_1	PRJNA187045
SRP018112	SRR652102	GEORGETOWN UNIVERSITY	RNA-Seq	2618	100	21.32	Yes	1	12406	Aedes albopictus	1st instar pharate larvae	mixed	F13	USA	202	1711288652	SAMN01881613	public	SRX219049	PAIRED	cDNA	TRANSCRIPTOMIC	ILLUMINA	2013-01-30T00:00:00Z	ND_11d_2	PRJNA187045
SRP018112	SRR652116	GEORGETOWN UNIVERSITY	RNA-Seq	2818	99	22.95	Yes	1	12321	Aedes albopictus	1st instar pharate larvae	mixed	F13	USA	202	2042115768	SAMN01881615	public	SRX219126	PAIRED	cDNA	TRANSCRIPTOMIC	ILLUMINA	2013-02-05T00:00:00Z	ND_21d_1	PRJNA187045
SRP018112	SRR652120	GEORGETOWN UNIVERSITY	RNA-Seq	2102	100	17.17	Yes	1	12367	Aedes albopictus	1st instar pharate larvae	mixed	F13	USA	202	5921199538	SAMN01881619	public	SRX219131	PAIRED	cDNA	TRANSCRIPTOMIC	ILLUMINA	2013-01-30T00:00:00Z	ND_40d_4	PRJNA187045
SRP018112	SRR652072	GEORGETOWN UNIVERSITY	RNA-Seq	5124	100	41.71	Yes	2	8518,3803	Aedes albopictus	1st instar pharate larvae	mixed	F13	USA	202	3386308002	SAMN01881603	public	SRX219036	PAIRED	cDNA	TRANSCRIPTOMIC	ILLUMINA	2013-02-05T00:00:00Z	D_11d_1	PRJNA187045
SRP018112	SRR652092	GEORGETOWN UNIVERSITY	RNA-Seq	4412	99	35.99	Yes	2	6288,6003	Aedes albopictus	1st instar pharate larvae	mixed	F13	USA	202	2796996838	SAMN01881607	public	SRX219040	PAIRED	cDNA	TRANSCRIPTOMIC	ILLUMINA	2013-01-30T00:00:00Z	D_21d_2	PRJNA187045
SRP018112	SRR652097	GEORGETOWN UNIVERSITY	RNA-Seq	2280	99	18.58	Yes	2	9051,3314	Aedes albopictus	1st instar pharate larvae	mixed	F13	USA	202	3995611510	SAMN01881608	public	SRX219041	PAIRED	cDNA	TRANSCRIPTOMIC	ILLUMINA	2013-01-30T00:00:00Z	D_21d_4	PRJNA187045
SRP018112	SRR652100	GEORGETOWN UNIVERSITY	RNA-Seq	1570	100	12.79	Yes	2	7237,5097	Aedes albopictus	1st instar pharate larvae	mixed	F13	USA	202	6585811454	SAMN01881611	public	SRX219047	PAIRED	cDNA	TRANSCRIPTOMIC	ILLUMINA	2013-01-30T00:00:00Z	D_40d_4	PRJNA187045
SRP018112	SRR652119	GEORGETOWN UNIVERSITY	RNA-Seq	2240	100	18.22	Yes	2	7352,4986	Aedes albopictus	1st instar pharate larvae	mixed	F13	USA	202	3904184896	SAMN01881618	public	SRX219130	PAIRED	cDNA	TRANSCRIPTOMIC	ILLUMINA	2013-01-30T00:00:00Z	ND_40d_3	PRJNA187045
SRP018112	SRR652103	GEORGETOWN UNIVERSITY	RNA-Seq	2178	99	17.72	Yes	3	1505,5662,5126	Aedes albopictus	1st instar pharate larvae	mixed	F13	USA	202	2259931560	SAMN01881614	public	SRX219123	PAIRED	cDNA	TRANSCRIPTOMIC	ILLUMINA	2013-01-30T00:00:00Z	ND_11d_4	PRJNA187045
SRP018112	SRR672801	GEORGETOWN UNIVERSITY	RNA-Seq	2154	100	17.56	Yes	3	5292,2202,5015	Aedes albopictus	1st instar pharate larvae	mixed	F13	USA	202	5209749478	SAMN01881616	public	SRX219127	PAIRED	cDNA	TRANSCRIPTOMIC	ILLUMINA	2013-02-05T00:00:00Z	ND_21d_2	PRJNA187045
SRP018112	SRR652099	GEORGETOWN UNIVERSITY	RNA-Seq	1208	99	9.83	Yes	4	6419,1152,2251,1853	Aedes albopictus	1st instar pharate larvae	mixed	F13	USA	202	2863388582	SAMN01881610	public	SRX219043	PAIRED	cDNA	TRANSCRIPTOMIC	ILLUMINA	2013-01-30T00:00:00Z	D_40d_3	PRJNA187045
SRP018112	SRR652118	GEORGETOWN UNIVERSITY	RNA-Seq	1544	99	13.39	Yes	4	1987,5141,3061,2096	Aedes albopictus	1st instar pharate larvae	mixed	F13	USA	202	2029956984	SAMN01881617	public	SRX219129	PAIRED	cDNA	TRANSCRIPTOMIC	ILLUMINA	2013-01-30T00:00:00Z	ND_21d_3	PRJNA187045
SRP034701	SRR1063455	THE OHIO STATE UNIVERSITY	RNA-Seq	311	61	1.25	No	-	-	Aedes albopictus	Malpighian tubules	female	Jan-2012	USA	49	600413741	SAMN02486579	public	SRX400238	SINGLE	cDNA	TRANSCRIPTOMIC	ILLUMINA	2014-06-06T00:00:00Z	3hBF-rep1	PRJNA232489
SRP034701	SRR1063458	THE OHIO STATE UNIVERSITY	RNA-Seq	338	61	1.36	No	-	-	Aedes albopictus	Malpighian tubules	female	Jan-2012	USA	49	442440781	SAMN02486580	public	SRX400241	SINGLE	cDNA	TRANSCRIPTOMIC	ILLUMINA	2014-06-06T00:00:00Z	3hBF-rep2	PRJNA232489
SRP034701	SRR1063463	THE OHIO STATE UNIVERSITY	RNA-Seq	279	58	1.12	No	-	-	Aedes albopictus	Malpighian tubules	female	Jan-2012	USA	49	527841152	SAMN02486581	public	SRX400245	SINGLE	cDNA	TRANSCRIPTOMIC	ILLUMINA	2014-06-06T00:00:00Z	3hBF-rep3	PRJNA232489
SRP034701	SRR1066067	THE OHIO STATE UNIVERSITY	RNA-Seq	336	61	1.35	No	-	-	Aedes albopictus	Malpighian tubules	female	Jan-2012	USA	49	372075087	SAMN02486582	public	SRX400246	SINGLE	cDNA	TRANSCRIPTOMIC	ILLUMINA	2014-06-06T00:00:00Z	3hSF-rep1	PRJNA232489
SRP034701	SRR1066068	THE OHIO STATE UNIVERSITY	RNA-Seq	761	78	3.07	No	-	-	Aedes albopictus	Malpighian tubules	female	Jan-2012	USA	49	643843952	SAMN02486583	public	SRX402850	SINGLE	cDNA	TRANSCRIPTOMIC	ILLUMINA	2014-06-06T00:00:00Z	3hSF-rep2	PRJNA232489
SRP034701	SRR1066609	THE OHIO STATE UNIVERSITY	RNA-Seq	285	57	1.15	No	-	-	Aedes albopictus	Malpighian tubules	female	Jan-2012	USA	49	570663690	SAMN02486584	public	SRX402851	SINGLE	cDNA	TRANSCRIPTOMIC	ILLUMINA	2014-06-06T00:00:00Z	3hSF-rep3	PRJNA232489
SRP034701	SRR1066618	THE OHIO STATE UNIVERSITY	RNA-Seq	474	72	1.91	No	-	-	Aedes albopictus	Malpighian tubules	female	Jan-2012	USA	49	413813860	SAMN02486585	public	SRX403389	SINGLE	cDNA	TRANSCRIPTOMIC	ILLUMINA	2014-06-06T00:00:00Z	12hBF-rep1	PRJNA232489
SRP034701	SRR1066619	THE OHIO STATE UNIVERSITY	RNA-Seq	578	74	2.33	No	-	-	Aedes albopictus	Malpighian tubules	female	Jan-2012	USA	49	517048500	SAMN02486586	public	SRX403398	SINGLE	cDNA	TRANSCRIPTOMIC	ILLUMINA	2014-06-06T00:00:00Z	12hBF-rep2	PRJNA232489
SRP034701	SRR1066695	THE OHIO STATE UNIVERSITY	RNA-Seq	507	71	2.04	No	-	-	Aedes albopictus	Malpighian tubules	female	Jan-2012	USA	49	525633922	SAMN02486587	public	SRX403470	SINGLE	cDNA	TRANSCRIPTOMIC	ILLUMINA	2014-06-06T00:00:00Z	12hBF-rep3	PRJNA232489
SRP034701	SRR1066700	THE OHIO STATE UNIVERSITY	RNA-Seq	368	65	1.47	No	-	-	Aedes albopictus	Malpighian tubules	female	Jan-2012	USA	49	572968719	SAMN02486588	public	SRX403473	SINGLE	cDNA	TRANSCRIPTOMIC	ILLUMINA	2014-06-06T00:00:00Z	12hSF-rep1	PRJNA232489
SRP034701	SRR1066701	THE OHIO STATE UNIVERSITY	RNA-Seq	762	85	3.07	No	-	-	Aedes albopictus	Malpighian tubules	female	Jan-2012	USA	49	534279786	SAMN02486589	public	SRX403476	SINGLE	cDNA	TRANSCRIPTOMIC	ILLUMINA	2014-06-06T00:00:00Z	12hSF-rep2	PRJNA232489
SRP034701	SRR1066745	THE OHIO STATE UNIVERSITY	RNA-Seq	419	68	1.68	No	-	-	Aedes albopictus	Malpighian tubules	female	Jan-2012	USA	49	479352583	SAMN02486590	public	SRX403478	SINGLE	cDNA	TRANSCRIPTOMIC	ILLUMINA	2014-06-06T00:00:00Z	12hSF-rep3	PRJNA232489
SRP034701	SRR1066794	THE OHIO STATE UNIVERSITY	RNA-Seq	753	81	3.03	No	-	-	Aedes albopictus	Malpighian tubules	female	Jan-2012	USA	49	626346876	SAMN02486591	public	SRX403527	SINGLE	cDNA	TRANSCRIPTOMIC	ILLUMINA	2014-06-06T00:00:00Z	24hBF-rep1	PRJNA232489
SRP034701	SRR1066795	THE OHIO STATE UNIVERSITY	RNA-Seq	431	67	1.73	No	-	-	Aedes albopictus	Malpighian tubules	female	Jan-2012	USA	49	532735321	SAMN02486592	public	SRX403580	SINGLE	cDNA	TRANSCRIPTOMIC	ILLUMINA	2014-06-06T00:00:00Z	24hBF-rep2	PRJNA232489
SRP034701	SRR1066803	THE OHIO STATE UNIVERSITY	RNA-Seq	874	84	3.52	No	-	-	Aedes albopictus	Malpighian tubules	female	Jan-2012	USA	49	627719551	SAMN02486593	public	SRX403581	SINGLE	cDNA	TRANSCRIPTOMIC	ILLUMINA	2014-06-06T00:00:00Z	24hBF-rep3	PRJNA232489
SRP034701	SRR1066804	THE OHIO STATE UNIVERSITY	RNA-Seq	767	84	3.09	No	-	-	Aedes albopictus	Malpighian tubules	female	Jan-2012	USA	49	385242233	SAMN02486594	public	SRX403589	SINGLE	cDNA	TRANSCRIPTOMIC	ILLUMINA	2014-06-06T00:00:00Z	24hSF-rep1	PRJNA232489
SRP034701	SRR1066830	THE OHIO STATE UNIVERSITY	RNA-Seq	929	85	3.74	No	-	-	Aedes albopictus	Malpighian tubules	female	Jan-2012	USA	49	748996154	SAMN02486595	public	SRX403590	SINGLE	cDNA	TRANSCRIPTOMIC	ILLUMINA	2014-06-06T00:00:00Z	24hSF-rep2	PRJNA232489
SRP034701	SRR1066859	THE OHIO STATE UNIVERSITY	RNA-Seq	622	76	2.50	No	-	-	Aedes albopictus	Malpighian tubules	female	Jan-2012	USA	49	538667497	SAMN02486596	public	SRX403644	SINGLE	cDNA	TRANSCRIPTOMIC	ILLUMINA	2014-06-06T00:00:00Z	24hSF-rep3	PRJNA232489
SRP050258	SRR1663709	GEORGETOWN UNIVERSITY	RNA-Seq	3406	100	27.75	Yes	1	12241	Aedes albopictus	Adult female whole body	female	2013-03-03	USA	202	7363422372	SAMN03220302	public	SRX768769	PAIRED	cDNA	TRANSCRIPTOMIC	ILLUMINA	2015-02-02T00:00:00Z	SD_NB_rep_4	PRJNA268379
SRP050258	SRR1663703	GEORGETOWN UNIVERSITY	RNA-Seq	1600	98	13.03	Yes	2	5686,3171	Aedes albopictus	Adult female whole body	female	2013-02-08	USA	202	4106137628	SAMN03220300	public	SRX768766	PAIRED	cDNA	TRANSCRIPTOMIC	ILLUMINA	2015-02-02T00:00:00Z	SD_NB_rep_2	PRJNA268379
SRP050258	SRR1663754	GEORGETOWN UNIVERSITY	RNA-Seq	2640	99	21.50	Yes	2	7225,4758	Aedes albopictus	Adult female whole body	female	2013-02-08	USA	202	7453657388	SAMN03220303	public	SRX768781	PAIRED	cDNA	TRANSCRIPTOMIC	ILLUMINA	2015-02-02T00:00:00Z	LD_BM_rep_1	PRJNA268379
SRP050258	SRR1663913	GEORGETOWN UNIVERSITY	RNA-Seq	1712	97	13.94	Yes	2	6514,2998	Aedes albopictus	Adult female whole body	female	2013-02-08	USA	202	7275748716	SAMN03220307	public	SRX768958	PAIRED	cDNA	TRANSCRIPTOMIC	ILLUMINA	2015-03-19T00:00:00Z	LD_NB_rep_1	PRJNA268379
SRP050258	SRR1663689	GEORGETOWN UNIVERSITY	RNA-Seq	3012	99	24.54	Yes	3	1485,5527,5129	Aedes albopictus	Adult female whole body	female	2013-03-02	USA	202	6472703574	SAMN03220297	public	SRX768757	PAIRED	cDNA	TRANSCRIPTOMIC	ILLUMINA	2015-02-02T00:00:00Z	SD_BM_rep_3	PRJNA268379
SRP050258	SRR1663843	GEORGETOWN UNIVERSITY	RNA-Seq	2702	99	22.01	Yes	3	7135,3025,1861	Aedes albopictus	Adult female whole body	female	2013-03-02	USA	202	5789241018	SAMN03220305	public	SRX768863	PAIRED	cDNA	TRANSCRIPTOMIC	ILLUMINA	2015-02-02T00:00:00Z	LD_BM_rep_3	PRJNA268379
SRP050258	SRR1664190	GEORGETOWN UNIVERSITY	RNA-Seq	616	85	5.00	Yes	3	2182,1807,1500	Aedes albopictus	Adult female whole body	female	2013-02-10	USA	202	4081648360	SAMN03220309	public	SRX769233	PAIRED	cDNA	TRANSCRIPTOMIC	ILLUMINA	2015-02-02T00:00:00Z	LD_NB_rep_3	PRJNA268379
SRP050258	SRR1664192	GEORGETOWN UNIVERSITY	RNA-Seq	882	90	7.18	Yes	3	1503,2105,1903	Aedes albopictus	Adult female whole body	female	2013-03-03	USA	202	5045680432	SAMN03220310	public	SRX769234	PAIRED	cDNA	TRANSCRIPTOMIC	ILLUMINA	2015-02-02T00:00:00Z	LD_NB_rep_4	PRJNA268379
SRP050258	SRR1663697	GEORGETOWN UNIVERSITY	RNA-Seq	2496	99	20.34	Yes	4	1494,4331,1174,4098	Aedes albopictus	Adult female whole body	female	2013-03-03	USA	202	8469185522	SAMN03220298	public	SRX768764	PAIRED	cDNA	TRANSCRIPTOMIC	ILLUMINA	2015-02-02T00:00:00Z	SD_BM_rep_4	PRJNA268379
SRP050258	SRR1663707	GEORGETOWN UNIVERSITY	RNA-Seq	720	87	5.86	Yes	4	1582,1442,1941,1640	Aedes albopictus	Adult female whole body	female	2013-02-09	USA	202	4256434516	SAMN03220301	public	SRX768767	PAIRED	cDNA	TRANSCRIPTOMIC	ILLUMINA	2015-02-02T00:00:00Z	SD_NB_rep_3	PRJNA268379
SRP050258	SRR1663916	GEORGETOWN UNIVERSITY	RNA-Seq	1166	97	9.50	Yes	4	1461,2513,1937,1607	Aedes albopictus	Adult female whole body	female	2013-02-09	USA	202	5614844116	SAMN03220308	public	SRX768961	PAIRED	cDNA	TRANSCRIPTOMIC	ILLUMINA	2015-02-02T00:00:00Z	LD_NB_rep_2	PRJNA268379
SRP050258	SRR1663687	GEORGETOWN UNIVERSITY	RNA-Seq	1652	95	13.45	Yes	5	1561,1503,1252,2314,1682	Aedes albopictus	Adult female whole body	female	2013-02-09	USA	202	5635050580	SAMN03220296	public	SRX768756	PAIRED	cDNA	TRANSCRIPTOMIC	ILLUMINA	2015-02-02T00:00:00Z	SD_BM_rep_2	PRJNA268379
SRP050258	SRR1663700	GEORGETOWN UNIVERSITY	RNA-Seq	990	95	8.06	Yes	5	1857,1659,1497,1201,2024	Aedes albopictus	Adult female whole body	female	2013-02-08	USA	202	5927872608	SAMN03220299	public	SRX768765	PAIRED	cDNA	TRANSCRIPTOMIC	ILLUMINA	2015-02-02T00:00:00Z	SD_NB_rep_1	PRJNA268379
SRP050258	SRR1663769	GEORGETOWN UNIVERSITY	RNA-Seq	1584	97	12.91	Yes	5	1466,2793,1018,2141,1947	Aedes albopictus	Adult female whole body	female	2013-02-09	USA	202	5265678632	SAMN03220304	public	SRX768815	PAIRED	cDNA	TRANSCRIPTOMIC	ILLUMINA	2015-02-02T00:00:00Z	LD_BM_rep_2	PRJNA268379
SRP050258	SRR1663911	GEORGETOWN UNIVERSITY	RNA-Seq	2386	99	19.45	Yes	5	4347,1258,3605,1063,2086	Aedes albopictus	Adult female whole body	female	2013-03-03	USA	202	7841719588	SAMN03220306	public	SRX768920	PAIRED	cDNA	TRANSCRIPTOMIC	ILLUMINA	2015-03-19T00:00:00Z	LD_BM_rep_4	PRJNA268379
SRP050258	SRR1663685	GEORGETOWN UNIVERSITY	WXS	1168	93	9.51	Yes	6	1457,1376,1299,1083,1700,1587	Aedes albopictus	Adult female whole body	female	2013-02-08	USA	202	4746193010	SAMN03220295	public	SRX768306	PAIRED	cDNA	TRANSCRIPTOMIC	ILLUMINA	2015-02-02T00:00:00Z	SD_BM_rep_1	PRJNA268379
SRP056407	SRR3205673	THE OHIO STATE UNIVERSITY	RNA-Seq	318	71	2.54	No	-	-	Aedes albopictus	Malpighian tubules	female	Sep-2012	USA	196	1508290898	SAMN03437030	public	SRX1614833	PAIRED	cDNA	TRANSCRIPTOMIC	ILLUMINA	2016-03-09T00:00:00Z	-	PRJNA279095
SRP056407	SRR3205664	THE OHIO STATE UNIVERSITY	RNA-Seq	422	80	3.39	Yes	1	1429	Aedes albopictus	Malpighian tubules	female	Sep-2012	USA	196	1423662033	SAMN03437030	public	SRX1614824	PAIRED	cDNA	TRANSCRIPTOMIC	ILLUMINA	2016-03-09T00:00:00Z	-	PRJNA279095
SRP056407	SRR3205667	THE OHIO STATE UNIVERSITY	RNA-Seq	304	71	2.45	Yes	1	1046	Aedes albopictus	Malpighian tubules	female	Sep-2012	USA	196	1665823152	SAMN03437030	public	SRX1614827	PAIRED	cDNA	TRANSCRIPTOMIC	ILLUMINA	2016-03-09T00:00:00Z	-	PRJNA279095
SRP056407	SRR3205663	THE OHIO STATE UNIVERSITY	RNA-Seq	570	84	4.58	Yes	2	1626,1434	Aedes albopictus	Malpighian tubules	female	Sep-2012	USA	196	1459137765	SAMN03437030	public	SRX1614823	PAIRED	cDNA	TRANSCRIPTOMIC	ILLUMINA	2016-03-09T00:00:00Z	-	PRJNA279095
SRP056407	SRR3205669	THE OHIO STATE UNIVERSITY	RNA-Seq	514	89	4.13	Yes	2	1716,1478	Aedes albopictus	Malpighian tubules	female	Sep-2012	USA	196	1485150565	SAMN03437030	public	SRX1614829	PAIRED	cDNA	TRANSCRIPTOMIC	ILLUMINA	2016-03-09T00:00:00Z	-	PRJNA279095
SRP056407	SRR3205671	THE OHIO STATE UNIVERSITY	RNA-Seq	604	90	4.86	Yes	2	1615,1412	Aedes albopictus	Malpighian tubules	female	Sep-2012	USA	196	1382365696	SAMN03437030	public	SRX1614831	PAIRED	cDNA	TRANSCRIPTOMIC	ILLUMINA	2016-03-09T00:00:00Z	-	PRJNA279095
SRP056407	SRR1924197	THE OHIO STATE UNIVERSITY	RNA-Seq	4168	100	33.62	Yes	1	12316	Aedes albopictus	Malpighian tubules	female	Sep-2012	USA	200	8854721200	SAMN03437030	public	SRX964103	PAIRED	cDNA	TRANSCRIPTOMIC	ILLUMINA	2016-02-19T00:00:00Z	-	PRJNA279095
SRP056407	SRR3205661	THE OHIO STATE UNIVERSITY	RNA-Seq	792	93	6.35	Yes	3	1627,1440,1995	Aedes albopictus	Malpighian tubules	female	Sep-2012	USA	196	1926922922	SAMN03437030	public	SRX1614821	PAIRED	cDNA	TRANSCRIPTOMIC	ILLUMINA	2016-03-09T00:00:00Z	-	PRJNA279095
SRP056407	SRR3205668	THE OHIO STATE UNIVERSITY	RNA-Seq	760	94	6.11	Yes	3	1610,1468,1465	Aedes albopictus	Malpighian tubules	female	Sep-2012	USA	196	1417432228	SAMN03437030	public	SRX1614828	PAIRED	cDNA	TRANSCRIPTOMIC	ILLUMINA	2016-03-09T00:00:00Z	-	PRJNA279095
SRP056407	SRR3205670	THE OHIO STATE UNIVERSITY	RNA-Seq	742	92	5.96	Yes	3	1461,2101,1963	Aedes albopictus	Malpighian tubules	female	Sep-2012	USA	196	1491584631	SAMN03437030	public	SRX1614830	PAIRED	cDNA	TRANSCRIPTOMIC	ILLUMINA	2016-03-09T00:00:00Z	-	PRJNA279095
SRP056407	SRR3205672	THE OHIO STATE UNIVERSITY	RNA-Seq	488	89	3.93	Yes	3	1428,1042,1700	Aedes albopictus	Malpighian tubules	female	Sep-2012	USA	196	1466233089	SAMN03437030	public	SRX1614832	PAIRED	cDNA	TRANSCRIPTOMIC	ILLUMINA	2016-03-09T00:00:00Z	-	PRJNA279095
SRP056407	SRR1928080	THE OHIO STATE UNIVERSITY	RNA-Seq	1944	99	15.69	Yes	4	2043,3660,1464,2943	Aedes albopictus	Malpighian tubules	female	Sep-2012	USA	200	5893133600	SAMN03437030	public	SRX964103	PAIRED	cDNA	TRANSCRIPTOMIC	ILLUMINA	2016-02-19T00:00:00Z	-	PRJNA279095
SRP056407	SRR1928102	THE OHIO STATE UNIVERSITY	RNA-Seq	2438	100	19.65	Yes	1	12317	Aedes albopictus	Malpighian tubules	female	Sep-2012	USA	200	5465284600	SAMN03437030	public	SRX964103	PAIRED	cDNA	TRANSCRIPTOMIC	ILLUMINA	2016-02-19T00:00:00Z	-	PRJNA279095
SRP056407	SRR3205660	THE OHIO STATE UNIVERSITY	RNA-Seq	1474	97	11.88	Yes	4	2157,1959,3637,1432	Aedes albopictus	Malpighian tubules	female	Sep-2012	USA	196	2933023500	SAMN03437030	public	SRX1614820	PAIRED	cDNA	TRANSCRIPTOMIC	ILLUMINA	2016-03-09T00:00:00Z	-	PRJNA279095
SRP056407	SRR3205662	THE OHIO STATE UNIVERSITY	RNA-Seq	708	90	5.70	Yes	4	1674,1480,1440,1039	Aedes albopictus	Malpighian tubules	female	Sep-2012	USA	196	1583823821	SAMN03437030	public	SRX1614822	PAIRED	cDNA	TRANSCRIPTOMIC	ILLUMINA	2016-03-09T00:00:00Z	-	PRJNA279095
SRP056407	SRR3205665	THE OHIO STATE UNIVERSITY	RNA-Seq	1018	96	8.19	Yes	4	1680,1561,2283,1007	Aedes albopictus	Malpighian tubules	female	Sep-2012	USA	196	1766938212	SAMN03437030	public	SRX1614825	PAIRED	cDNA	TRANSCRIPTOMIC	ILLUMINA	2016-03-09T00:00:00Z	-	PRJNA279095
SRP056407	SRR3205666	THE OHIO STATE UNIVERSITY	RNA-Seq	724	91	5.82	Yes	4	1650,1613,1376,1957	Aedes albopictus	Malpighian tubules	female	Sep-2012	USA	195	1593251693	SAMN03437030	public	SRX1614826	PAIRED	cDNA	TRANSCRIPTOMIC	ILLUMINA	2016-03-09T00:00:00Z	-	PRJNA279095
SRP056407	SRR1927287	THE OHIO STATE UNIVERSITY	RNA-Seq	1536	99	12.38	Yes	5	1058,2178,3616,1550,1108	Aedes albopictus	Malpighian tubules	female	Sep-2012	USA	200	6209252600	SAMN03437030	public	SRX964103	PAIRED	cDNA	TRANSCRIPTOMIC	ILLUMINA	2016-02-19T00:00:00Z	-	PRJNA279095
SRP056407	SRR1928088	THE OHIO STATE UNIVERSITY	RNA-Seq	1530	98	12.34	Yes	5	2423,2257,1839,3609,1514	Aedes albopictus	Malpighian tubules	female	Sep-2012	USA	200	5497515200	SAMN03437030	public	SRX964103	PAIRED	cDNA	TRANSCRIPTOMIC	ILLUMINA	2016-02-19T00:00:00Z	-	PRJNA279095
SRP056407	SRR1928098	THE OHIO STATE UNIVERSITY	RNA-Seq	2124	98	17.10	Yes	5	2159,1996,3966,2649,1298	Aedes albopictus	Malpighian tubules	female	Sep-2012	USA	200	6047111200	SAMN03437030	public	SRX964103	PAIRED	cDNA	TRANSCRIPTOMIC	ILLUMINA	2016-02-19T00:00:00Z	-	PRJNA279095
SRP071220	SRR3208251	NIAID-RML-RTS	RNA-Seq	11546	100	93.14	Yes	1	12411	Aedes albopictus	antennae	female	Oct-2012	Italy	200	7910071000	SAMN04535805	public	SRX1616436	PAIRED	RANDOM	TRANSCRIPTOMIC	ILLUMINA	2017-03-07T00:00:00Z	Albo_Ant	PRJNA314492
SRP071220	SRR3208449	NIAID-RML-RTS	RNA-Seq	20978	100	169.26	Yes	1	12366	Aedes albopictus	male heads	male	Jan-2013	Italy	200	6268146600	SAMN04535807	public	SRX1617179	PAIRED	RANDOM	TRANSCRIPTOMIC	ILLUMINA	2017-03-07T00:00:00Z	Albo_MH	PRJNA314492
SRP071220	SRR3208451	NIAID-RML-RTS	RNA-Seq	6904	100	55.68	Yes	1	12338	Aedes albopictus	whole body	female	Jan-2013	Italy	200	5608824200	SAMN04535804	public	SRX1617180	PAIRED	RANDOM	TRANSCRIPTOMIC	ILLUMINA	2017-03-07T00:00:00Z	Albo_FB	PRJNA314492
SRP071220	SRR3208288	NIAID-RML-RTS	RNA-Seq	19166	100	154.76	Yes	2	11204,1231	Aedes albopictus	antennae	female	Oct-2012	Italy	200	7369430000	SAMN04535805	public	SRX1617005	PAIRED	RANDOM	TRANSCRIPTOMIC	ILLUMINA	2017-03-07T00:00:00Z	Albo_Ant	PRJNA314492
SRP071220	SRR3208407	NIAID-RML-RTS	RNA-Seq	2428	90	19.62	Yes	3	2305,1089,2398	Aedes albopictus	maxillary palps	female	Dec-2012	Italy	200	3744436600	SAMN04535806	public	SRX1617137	PAIRED	RANDOM	TRANSCRIPTOMIC	ILLUMINA	2017-03-07T00:00:00Z	Albo_Palps	PRJNA314492
SRP071220	SRR3208442	NIAID-RML-RTS	RNA-Seq	5804	99	46.81	Yes	3	8513,1620,1188	Aedes albopictus	male heads	male	Jan-2013	Italy	200	4239108000	SAMN04535807	public	SRX1617159	PAIRED	RANDOM	TRANSCRIPTOMIC	ILLUMINA	2017-03-07T00:00:00Z	Albo_MH	PRJNA314492
SRP071220	SRR3208478	NIAID-RML-RTS	RNA-Seq	16860	100	135.96	Yes	3	8524,1219,2634	Aedes albopictus	whole body	female	Jan-2013	Italy	200	7923509600	SAMN04535804	public	SRX1617189	PAIRED	RANDOM	TRANSCRIPTOMIC	ILLUMINA	2017-03-07T00:00:00Z	Albo_FB	PRJNA314492
SRP071220	SRR3208295	NIAID-RML-RTS	RNA-Seq	4668	99	37.65	Yes	4	1516,4747,3844,1248	Aedes albopictus	maxillary palps	female	Dec-2012	Italy	200	5855574600	SAMN04535806	public	SRX1617027	PAIRED	RANDOM	TRANSCRIPTOMIC	ILLUMINA	2017-03-07T00:00:00Z	Albo_Palps	PRJNA314492
SRP096579	SRR5168326	GEORGETOWN UNIVERSITY	miRNA-Seq	809	62	1.47	No	-	-	Aedes albopictus	Whole Eggs / Pharate Larvae	-	2010-09-02USA	USA	50	326420800	SAMN06217831	public	SRX2485171	SINGLE	size fractionation	TRANSCRIPTOMIC	ILLUMINA	2017-03-01T00:00:00Z	Ae_Albo_Manassas_2010_F12_LD	PRJNA360961
SRP096579	SRR5168327	GEORGETOWN UNIVERSITY	miRNA-Seq	612	53	1.11	No	-	-	Aedes albopictus	Whole Eggs / Pharate Larvae	-	2010-09-02USA	USA	50	248290300	SAMN06217831	public	SRX2485172	SINGLE	size fractionation	TRANSCRIPTOMIC	ILLUMINA	2017-03-01T00:00:00Z	Ae_Albo_Manassas_2010_F12_LD	PRJNA360961
SRP096579	SRR5168328	GEORGETOWN UNIVERSITY	miRNA-Seq	1011	73	1.91	No	-	-	Aedes albopictus	Whole Eggs / Pharate Larvae	-	2010-09-02USA	USA	50	244418700	SAMN06217831	public	SRX2485173	SINGLE	size fractionation	TRANSCRIPTOMIC	ILLUMINA	2017-03-01T00:00:00Z	Ae_Albo_Manassas_2010_F12_LD	PRJNA360961
SRP096579	SRR5168329	GEORGETOWN UNIVERSITY	miRNA-Seq	647	52	1.16	No	-	-	Aedes albopictus	Whole Eggs / Pharate Larvae	-	2010-09-02USA	USA	50	271777950	SAMN06217831	public	SRX2485174	SINGLE	size fractionation	TRANSCRIPTOMIC	ILLUMINA	2017-03-01T00:00:00Z	Ae_Albo_Manassas_2010_F12_LD	PRJNA360961
SRP096579	SRR5168330	GEORGETOWN UNIVERSITY	miRNA-Seq	1389	74	2.52	No	-	-	Aedes albopictus	Whole Eggs / Pharate Larvae	-	2010-09-02USA	USA	50	311454300	SAMN06217830	public	SRX2485175	SINGLE	size fractionation	TRANSCRIPTOMIC	ILLUMINA	2017-03-01T00:00:00Z	Ae_Albo_Manassas_2010_F12_SD	PRJNA360961
SRP096579	SRR5168331	GEORGETOWN UNIVERSITY	miRNA-Seq	1150	63	2.10	No	-	-	Aedes albopictus	Whole Eggs / Pharate Larvae	-	2010-09-02USA	USA	50	251907900	SAMN06217830	public	SRX2485176	SINGLE	size fractionation	TRANSCRIPTOMIC	ILLUMINA	2017-03-01T00:00:00Z	Ae_Albo_Manassas_2010_F12_SD	PRJNA360961
SRP096579	SRR5168332	GEORGETOWN UNIVERSITY	miRNA-Seq	996	67	1.99	No	-	-	Aedes albopictus	Whole Eggs / Pharate Larvae	-	2010-09-02USA	USA	50	263020050	SAMN06217830	public	SRX2485177	SINGLE	size fractionation	TRANSCRIPTOMIC	ILLUMINA	2017-03-01T00:00:00Z	Ae_Albo_Manassas_2010_F12_SD	PRJNA360961
SRP096579	SRR5168333	GEORGETOWN UNIVERSITY	miRNA-Seq	1301	73	2.57	No	-	-	Aedes albopictus	Whole Eggs / Pharate Larvae	-	2010-09-02USA	USA	50	219275500	SAMN06217830	public	SRX2485178	SINGLE	size fractionation	TRANSCRIPTOMIC	ILLUMINA	2017-03-01T00:00:00Z	Ae_Albo_Manassas_2010_F12_SD	PRJNA360961
SRP188743	SRR8745630	SOUTHERN MEDICAL UNIVERSITY	miRNA-Seq	1037	56	2.12	No	-	-	Aedes albopictus	Whole bodylarvae	-	20-Jun-2017	China	26	799926357	SAMN11152646	public	SRX5537665	SINGLE	size fractionation	METATRANSCRIPTOMIC	ILLUMINA	2019-07-15T00:00:00Z	Aedes_albopictus_Larvae_small_RNA_rep3	PRJNA527345
SRP188743	SRR8745631	SOUTHERN MEDICAL UNIVERSITY	miRNA-Seq	1463	64	3.10	No	-	-	Aedes albopictus	Whole bodylarvae	-	20-Jun-2017	China	25	775859481	SAMN11152644	public	SRX5537664	SINGLE	size fractionation	METATRANSCRIPTOMIC	ILLUMINA	2019-07-15T00:00:00Z	Aedes_albopictus_Larvae_small_RNA_rep1	PRJNA527345
SRP188743	SRR8745632	SOUTHERN MEDICAL UNIVERSITY	miRNA-Seq	1214	60	2.51	No	-	-	Aedes albopictus	Whole bodylarvae	-	20-Jun-2017	China	25	809485860	SAMN11152645	public	SRX5537663	SINGLE	size fractionation	METATRANSCRIPTOMIC	ILLUMINA	2019-07-15T00:00:00Z	Aedes_albopictus_Larvae_small_RNA_rep2	PRJNA527345
SRP188743	SRR8745633	SOUTHERN MEDICAL UNIVERSITY	miRNA-Seq	1022	56	2.13	No	-	-	Aedes albopictus	Whole bodymale	male	20-Jun-2017	China	26	772584576	SAMN11152642	public	SRX5537662	SINGLE	size fractionation	METATRANSCRIPTOMIC	ILLUMINA	2019-07-15T00:00:00Z	Aedes_albopictus_Male_small_RNA_rep2	PRJNA527345
SRP188743	SRR8745634	SOUTHERN MEDICAL UNIVERSITY	miRNA-Seq	1594	71	3.37	No	-	-	Aedes albopictus	Whole bodymale	male	20-Jun-2017	China	26	665642572	SAMN11152643	public	SRX5537661	SINGLE	size fractionation	METATRANSCRIPTOMIC	ILLUMINA	2019-07-15T00:00:00Z	Aedes_albopictus_Male_small_RNA_rep3	PRJNA527345
SRP188743	SRR8745635	SOUTHERN MEDICAL UNIVERSITY	miRNA-Seq	2289	77	4.75	No	-	-	Aedes albopictus	Whole bodyfemale	female	20-Jun-2017	China	26	871110082	SAMN11152640	public	SRX5537660	SINGLE	size fractionation	METATRANSCRIPTOMIC	ILLUMINA	2019-07-15T00:00:00Z	Aedes_albopictus_Female_small_RNA_rep3	PRJNA527345
SRP188743	SRR8745636	SOUTHERN MEDICAL UNIVERSITY	miRNA-Seq	1896	69	3.90	No	-	-	Aedes albopictus	Whole bodymale	male	20-Jun-2017	China	25	1064880687	SAMN11152641	public	SRX5537659	SINGLE	size fractionation	METATRANSCRIPTOMIC	ILLUMINA	2019-07-15T00:00:00Z	Aedes_albopictus_Male_small_RNA_rep1	PRJNA527345
SRP188743	SRR8745637	SOUTHERN MEDICAL UNIVERSITY	miRNA-Seq	1056	62	2.25	No	-	-	Aedes albopictus	Whole bodyfemale	female	20-Jun-2017	China	28	806462139	SAMN11152638	public	SRX5537658	SINGLE	size fractionation	METATRANSCRIPTOMIC	ILLUMINA	2019-07-15T00:00:00Z	Aedes_albopictus_Female_small_RNA_rep1	PRJNA527345
SRP188743	SRR8745638	SOUTHERN MEDICAL UNIVERSITY	miRNA-Seq	2315	69	4.78	No	-	-	Aedes albopictus	Whole bodyfemale	female	20-Jun-2017	China	25	793937849	SAMN11152639	public	SRX5537657	SINGLE	size fractionation	METATRANSCRIPTOMIC	ILLUMINA	2019-07-15T00:00:00Z	Aedes_albopictus_Female_small_RNA_rep2	PRJNA527345
SRP228299	SRR11213089	INSTITUT PASTEUR	miRNA-Seq	1512	63	3.18	No	-	-	Aedes albopictus	Ovaries	Females	2015	Japan	52	548108652	SAMN14253369	public	SRX7825917	SINGLE	unspecified	OTHER	ILLUMINA	2020-04-27T00:00:00Z	HT2FG_Aalbo-Japan_Ovaries_Female	PRJNA587399
SRP228299	SRR11213090	INSTITUT PASTEUR	miRNA-Seq	24122	99	49.76	No	-	-	Aedes albopictus	Carcass	Females	2015	Japan	52	4409852096	SAMN14253368	public	SRX7825916	SINGLE	unspecified	OTHER	ILLUMINA	2020-04-27T00:00:00Z	HT2FG_Aalbo-Japan-Carcass-Female	PRJNA587399
PRJNA602498	Arco_CTTGTA_L004	University of Pavia (ITA)	RNA-Seq	16037	100	129.43	Yes	1	12430	Aedes albopictus	Antennae	mixed	2011	Italy	101	-	-	public	-	Paired	cDNA	TRANSCRIPTOMIC	ILLUMINA	-	Arco	PRJNA602498
PRJNA602498	Thai_ATCACG_L004	University of Pavia (ITA)	RNA-Seq	3394	100	27.83	Yes	1	12392	Aedes albopictus	Antennae	mixed	2012	Thailand	101	-	-	public	-	Paired	cDNA	TRANSCRIPTOMIC	ILLUMINA	-	Thai	PRJNA602499
PRJNA602498	Trento_GGCTAC_L004	University of Pavia (ITA)	RNA-Seq	63493	100	512.98	Yes	1	12427	Aedes albopictus	Antennae	mixed	2011	Italy	101	-	-	public	-	Paired	cDNA	TRANSCRIPTOMIC	ILLUMINA	-	Trento	PRJNA602500
SRP266553	SRR11962529	UNIVERSITY OF ZURICH (UZH)	Other	2610	100	21.46	Yes	1	12232	Aedes albopictus	Whole body	mixed	2019	Switzerland	101	2081611010	SAMN15166464	public	SRX8506660	SINGLE	RANDOM PCR	METAGENOMIC	ILLUMINA	2020-06-09T00:00:00Z	JKXIXMO10	PRJNA638077
SRP266553	SRR11962530	UNIVERSITY OF ZURICH (UZH)	Other	1294	97	10.66	No	-	-	Aedes albopictus	Whole body	mixed	2019	Switzerland	101	813602773	SAMN15166463	public	SRX8506659	SINGLE	RANDOM PCR	METAGENOMIC	ILLUMINA	2020-06-09T00:00:00Z	JKXIXMO9	PRJNA638077
SRP266553	SRR11962531	UNIVERSITY OF ZURICH (UZH)	Other	831	93	6.82	No	-	-	Aedes albopictus	Whole body	mixed	2019	Switzerland	101	957786030	SAMN15166462	public	SRX8506658	SINGLE	RANDOM PCR	METAGENOMIC	ILLUMINA	2020-06-09T00:00:00Z	JKXIXMO8	PRJNA638077
SRP266553	SRR11962532	UNIVERSITY OF ZURICH (UZH)	Other	1140	91	9.37	No	-	-	Aedes albopictus	Whole body	mixed	2019	Switzerland	101	1233821757	SAMN15166461	public	SRX8506657	SINGLE	RANDOM PCR	METAGENOMIC	ILLUMINA	2020-06-09T00:00:00Z	JKXIXMO7	PRJNA638077
SRP266553	SRR11962533	UNIVERSITY OF ZURICH (UZH)	Other	1867	98	15.39	No	-	-	Aedes albopictus	Whole body	mixed	2019	Switzerland	101	1002868592	SAMN15166460	public	SRX8506656	SINGLE	RANDOM PCR	METAGENOMIC	ILLUMINA	2020-06-09T00:00:00Z	JKXIXMO6	PRJNA638077
SRP266553	SRR11962534	UNIVERSITY OF ZURICH (UZH)	Other	383	75	3.15	No	-	-	Aedes albopictus	Whole body	mixed	2019	Switzerland	101	715074647	SAMN15166459	public	SRX8506655	SINGLE	RANDOM PCR	METAGENOMIC	ILLUMINA	2020-06-09T00:00:00Z	JKXIXMO5	PRJNA638077
SRP266553	SRR11962535	UNIVERSITY OF ZURICH (UZH)	Other	916	90	7.49	No	-	-	Aedes albopictus	Whole body	mixed	2019	Switzerland	101	757031259	SAMN15166458	public	SRX8506654	SINGLE	RANDOM PCR	METAGENOMIC	ILLUMINA	2020-06-09T00:00:00Z	JKXIXMO4	PRJNA638077
SRP266553	SRR11962536	UNIVERSITY OF ZURICH (UZH)	Other	431	80	3.53	No	-	-	Aedes albopictus	Whole body	mixed	2019	Switzerland	101	671854424	SAMN15166457	public	SRX8506653	SINGLE	RANDOM PCR	METAGENOMIC	ILLUMINA	2020-06-09T00:00:00Z	JKXIXMO3	PRJNA638077
SRP266553	SRR11962537	UNIVERSITY OF ZURICH (UZH)	Other	448	82	3.68	No	-	-	Aedes albopictus	Whole body	mixed	2019	Switzerland	101	366807356	SAMN15166469	public	SRX8506652	SINGLE	RANDOM PCR	METAGENOMIC	ILLUMINA	2020-06-09T00:00:00Z	JKXIXMO15	PRJNA638077
SRP266553	SRR11962538	UNIVERSITY OF ZURICH (UZH)	Other	249	73	2.05	No	-	-	Aedes albopictus	Whole body	mixed	2019	Switzerland	101	353739067	SAMN15166468	public	SRX8506651	SINGLE	RANDOM PCR	METAGENOMIC	ILLUMINA	2020-06-09T00:00:00Z	JKXIXMO14	PRJNA638077
SRP266553	SRR11962539	UNIVERSITY OF ZURICH (UZH)	Other	224	69	1.84	No	-	-	Aedes albopictus	Whole body	mixed	2019	Switzerland	101	686542450	SAMN15166467	public	SRX8506650	SINGLE	RANDOM PCR	METAGENOMIC	ILLUMINA	2020-06-09T00:00:00Z	JKXIXMO13	PRJNA638077
SRP266553	SRR11962540	UNIVERSITY OF ZURICH (UZH)	Other	1036	92	8.49	No	-	-	Aedes albopictus	Whole body	mixed	2019	Switzerland	101	897371567	SAMN15166466	public	SRX8506649	SINGLE	RANDOM PCR	METAGENOMIC	ILLUMINA	2020-06-09T00:00:00Z	JKXIXMO12	PRJNA638077
SRP266553	SRR11962541	UNIVERSITY OF ZURICH (UZH)	Other	797	91	6.58	No	-	-	Aedes albopictus	Whole body	mixed	2019	Switzerland	101	681299641	SAMN15166465	public	SRX8506648	SINGLE	RANDOM PCR	METAGENOMIC	ILLUMINA	2020-06-09T00:00:00Z	JKXIXMO11	PRJNA638077
SRP266553	SRR11962542	UNIVERSITY OF ZURICH (UZH)	Other	1516	98	12.47	No	-	-	Aedes albopictus	Whole body	mixed	2019	Switzerland	101	946953073	SAMN15166456	public	SRX8506647	SINGLE	RANDOM PCR	METAGENOMIC	ILLUMINA	2020-06-09T00:00:00Z	JKXIXMO2	PRJNA638077

## Sheet: Description
Table 1
Header description for non-self explanatory columns
Num Mapped Reads: number of high quality reads mapping to AealbAV
Breadth of Coverage (%): percent of AealbAV covered by mapping reads
Depth of Coverage (X): coverage of AealbAV from mapping reads
De novo assembled?: whether the reads were only mapped or also de novo assembled into contigs
Num Contigs: number of contigs obtained >1Kbp
Contig Size (bp): Size of the contigs >1kbp
