# Supplementary material for: A Novel Anphevirus in Aedes albopictus Mosquitoes Is Distributed Worldwide and Interacts with the Host RNA Interference Pathway
Source: Viruses. 2020 Nov 6;12(11):1264. doi: 10.3390/v12111264 (PMC7694661; doi:10.3390/v12111264)
Supplement: Supplementary file 1 [file viruses-12-01264-s001.zip › Supplementary_files/Table_S2.xlsx]

## Sheet: Sheet 1 - Putative anphevirus-l
Putative anphevirus-like NIRVs in Ae. Albopictus assemblies
Aedes albopictus assembly	Scaffold	Nucleotide % identity	Alignment Length	Start on AealbAV	End on AealbAV	Start on Ae. Albopictus scaffold	End on Ae. Albopictus scaffold
GCA_001444175.2	NW_021837156.1	67799	736	4231	4956	54266808	54266121
GCA_001444175.2	NW_021837156.1	68033	732	4231	4956	54448428	54447753
GCA_001444175.2	NW_021837156.1	68622	733	4231	4956	57197037	57196361
GCA_001444175.2	NW_021837156.1	71111	180	3889	4068	54448687	54448508
GCA_001444175.2	NW_021837156.1	71111	180	3889	4068	57197296	57197117
GCA_001444175.2	NW_021837156.1	72778	180	3889	4068	54267067	54266888
GCA_001444175.2	NW_021837378.1	73600	1803	6064	7863	48002989	48004788
GCA_001444175.2	NW_021837378.1	74339	1816	3717	5531	29037588	29039402
GCA_001444175.2	NW_021837378.1	74472	1230	3716	4943	28987139	28988366
GCA_001444175.2	NW_021838410.1	71239	1356	188	1537	611369	612712
GCA_001444175.2	NW_021838450.1	73554	121	6903	7023	461332	461212
GCA_001444175.2	NW_021838519.1	73727	1827	6063	7881	455038	456856
GCA_001444175.2	NW_021838576.1	75519	964	3982	4943	120400969	120401930
GCA_001444175.2	NW_021838716.1	74497	596	6420	7002	137537	136943
GCA_001444175.2	NW_021838798.1	68129	1117	4009	5117	74528590	74529695
GCA_001444175.2	NW_021838798.1	69773	440	4753	5190	74563512	74563951
GCA_001444175.2	NW_021838798.1	70087	692	4530	5219	74554512	74555191
GCA_001444175.2	NW_021838798.1	70521	614	4609	5219	74537829	74538420
GCA_001444175.2	NW_021838798.1	71717	297	4476	4772	74544581	74544877
GCA_001444175.2	NW_021838798.1	73727	1827	6063	7881	16020173	16018355
GCA_001444175.2	NW_021838798.1	75576	2604	6420	9007	48436449	48439043
GCA_001444175.2	KQ561076.1	69773	440	4753	5190	29163	29602
GCA_001444175.2	KQ561076.1	70087	692	4530	5219	19780	20459
GCA_001444175.2	KQ561076.1	70521	614	4609	5219	2164	2755
GCA_001444175.2	KQ561076.1	71717	297	4476	4772	9241	9537
GCA_001444175.2	KQ561079.1	71694	968	576	1537	326203	325249
GCA_001444175.2	KQ561111.1	73821	1803	6065	7863	191764	193562
GCA_001444175.2	KQ564192.1	68033	732	4231	4956	115468	116143
GCA_001444175.2	KQ564192.1	71111	180	3889	4068	115209	115388
GCA_001444175.2	KQ567029.1	69742	1008	7719	8725	15151	16115
GCA_001444175.2	KQ567029.1	70000	460	7164	7622	7801	8254
GCA_001444175.2	KQ568458.1	73782	1827	6063	7881	51779	53597
GCA_001444175.2	KQ571245.1	68129	1117	4009	5117	25712	26817
GCA_001444175.2	KQ635224.1	68182	374	4645	5012	9816	9470
GCA_001444175.2	KQ635224.1	74309	1230	3716	4943	39948	38721
GCA_001574995.1	LMAV010033126.1	76423	123	4336	4458	1	123
GCA_001574995.1	LMAV010056548.1	73604	197	4921	5117	3	199
GCA_001574995.1	LMAV010281266.1	71556	225	7241	7465	225	1
GCA_001574995.1	LMAV010360243.1	74457	184	7879	8062	3	185
GCA_001574995.1	LMAV010980956.1	76923	260	7719	7978	260	1
GCA_001574995.1	LMAV011051449.1	76543	243	8349	8587	268	26
GCA_001574995.1	LMAV011127258.1	75439	171	5051	5219	1	171
GCA_001574995.1	LMAV011149265.1	72628	274	3785	4058	1	274
GCA_001574995.1	LMAV011205301.1	72996	237	7348	7582	235	1
GCA_001574995.1	LMAV011290924.1	72152	158	8997	9154	189	32
GCA_001574995.1	LMAV011459991.1	78571	294	7644	7937	3	295
GCA_001574995.1	LMAV011532070.1	73750	240	7240	7477	277	39
GCA_001574995.1	LMAV011573861.1	71329	286	4476	4761	13	298
GCA_001574995.1	LMAV011592411.1	76393	305	7537	7840	1	304
GCA_001574995.1	LMAV011593141.1	74126	143	4558	4700	156	17
GCA_001574995.1	LMAV011635994.1	72857	210	3717	3926	218	10
GCA_001574995.1	LMAV011868197.1	70412	267	4476	4739	13	276
GCA_001574995.1	LMAV011938813.1	74648	142	3716	3857	146	5
GCA_001574995.1	LMAV012208716.1	72238	353	7092	7444	354	2
GCA_001574995.1	LMAV012246925.1	74603	378	3970	4346	378	2
GCA_001574995.1	LMAV012313878.1	68696	345	4530	4874	53	390
GCA_001574995.1	LMAV012681411.1	74235	392	5140	5531	481	93
GCA_001574995.1	LMAV012810484.1	75668	337	4622	4956	31	366
GCA_001574995.1	LMAV012930992.1	69591	171	5051	5219	597	441
GCA_001574995.1	LMAV012957773.1	76020	613	4603	5215	3	615
GCA_001574995.1	LMAV012985503.1	74843	636	3991	4623	634	1
GCA_001574995.1	LMAV013014530.1	74176	182	4609	4790	641	460
GCA_001574995.1	LMAV013116861.1	71111	180	3889	4068	163	342
GCA_001574995.1	LMAV013116861.1	72897	214	4231	4442	422	633
GCA_001574995.1	LMAV013191503.1	70137	365	4753	5117	29	393
GCA_001574995.1	LMAV013201837.1	73077	260	4267	4526	684	943
GCA_001574995.1	LMAV013252785.1	67726	598	4630	5219	3	571
GCA_001574995.1	LMAV013320751.1	76005	771	4174	4943	2348	1579
